# Supplementary material for: Monitoring Dengue Virus in Aedes aegypti to Improve Dengue Surveillance and Control in Puerto Rico
Source: Viruses. 2025 Nov 25;17(12):1539. doi: 10.3390/v17121539 (PMC12737552; doi:10.3390/v17121539)
Supplement: Supplementary file 1 [file viruses-17-01539-s001.zip]

Archive with 1 entries (1 files):
- viruses-3934142-supplementary.pdf
